# Supplementary material for: Impact of the Recovery on Concentrating Acetic Acid with Low-Pressure Reverse-Osmosis Membranes
Source: Membranes (Basel). 2021 Sep 28;11(10):742. doi: 10.3390/membranes11100742 (PMC8540121; doi:10.3390/membranes11100742)
Supplement: Supplementary file 1 [file membranes-11-00742-s001.zip]

Archive with 1 entries (1 files):
- membranes-1374715.supplementary.pdf
